# Supplementary material for: Associations between self-management strategies and clinical outcomes in depression: a cross-sectional survey
Source: Front Psychiatry. 2026 Feb 24;17:1790462. doi: 10.3389/fpsyt.2026.1790462 (PMC12971969; doi:10.3389/fpsyt.2026.1790462)
Supplement: Supplementary file 1 [file Table1.xlsx]

## Sheet: Table S1
Table S1. Self-management ranked by utilization
Self-management	Utilization (%)	Usefulness (%)
Ensure enough rest to avoid exhaustion through overexertion	88	81.4
Engage in leisure activities (e.g. reading, watching TV, cooking, traveling, driving)	78.9	71.5
Eat a healthy diet	65	73.9
Engage in moderate physical activity (e.g. cycling, walking)	62.3	77.2
Ensure I am awakened every morning	59	63.9
Maintain a regular day–night rhythm	57.4	76.2
Have daily exposure to natural sunlight	55.7	74.5
Do something I usually enjoy, even if I do not feel like it	54.6	61
Avoid activities that tend to cause stress or low mood	54.1	73.7
Take a shower every day	52.5	63.5
Take the signs of my depression seriously	52.5	57.3
Acknowledge that depression is an illness	51.4	60.6
Practice good sleep hygiene	50.8	77.4
Take time for self-care and occasional indulgence	50.8	62.4
Find strategies to create pleasurable distractions	48.6	51.7
Do something to care for my physical appearance	47.5	66.7
Do activities that distract me from negative thoughts	47.5	56.3
Meet with friends with whom I can be myself	46.4	83.5
Let my family and friends know how I am feeling so that they are aware of my situation	44.8	69.5
Go outside for at least a short time each day	41.5	75
Limit the time I spend worrying	39.3	62.5
Make a to-do list and start working on it	38.2	45.7
Avoid or minimize contact with people who tend to make me stressed or depressed	36.1	83.3
Talk over problems or feelings with someone supportive and caring	36.1	80.3
Engage in activities that provide a sense of achievement	34.4	69.8
Recall positive memories	34.4	47.6
Set realistic short-term goals	33.9	53.2
Plan a holiday suited to my circumstances in consultation with my family or friends	31.7	82.8
Avoid overeating	31.1	57.9
Find information about depression	30.6	26.8
Discuss depression with my partner or family	30.1	58.2
Overcome the tiredness associated with depression	30	33.3
Spend time with pets or animals	29	75.5
Ask a trusted friend or relative to help me go out or participate in activities	29	64.2
Pay attention to my daily routines	29	50.9
Socialize with positive people	27.9	64.7
Create a plan to address specific life problems contributing to my depression	26.8	49
Try to avoid unnecessary problems	26.8	46.9
Discuss information about depression with a therapist	24.6	86.7
Avoid isolating myself	24.6	77.8
Explore new hobbies	23.5	44.2
Seek contact with new people without obligations	22.4	53.7
Change negative aspects of my daily routines	22.4	48.8
Learn relaxation methods (e.g. progressive muscle relaxation, breathing exercises)	20.2	51.4
Engage in structured meditation practices (e.g. yoga, mindfulness)	19.1	57.1
Stay involved in purposeful activities for at least a small part of each day	19.1	57.1
Ask my therapist for explanations about medication	18	72.7
Creat a timetable of activities	18	48.5
Ask for support at work	17.5	62.5
Meet up with people who are not aware of the depression	17.5	40.6
Make plans for the future	17.5	25
Post on social media	17.5	21.9
Keep a diary	16.4	43.3
Make a list of strategies that have worked in the past for depression and use them	12	50
Seek contact with peers who also have depression	12	50
Ask someone with lived experience of depression what was helpful for them	10.9	30
Discuss changes in roles within my family or relationships	10.4	42.1
Set basic self-care goals for the start of each day	9.3	52.9
Join a support group	9.3	23.5
Explore my family background	9.3	5.9
Keep a diary of enjoyable or meaningful experiences each week	8.7	25
Make a list of challenges I have overcome in the past	7.7	28.6
Ask my family or friends to actively stay in contact with me	6	18.1

## Sheet: Table S2
Table S2. Self-management ranked by perceived usefulness
Self-management	Utilization (%)	Usefulness (%)
Discuss information about depression with a therapist	24.6	86.7
Meet with friends with whom I can be myself	46.4	83.5
Avoid or minimize contact with people who tend to make me stressed or depressed	36.1	83.3
Plan a holiday suited to my circumstances in consultation with my family or friends	31.7	82.8
Ensure enough rest to avoid exhaustion through overexertion	88	81.4
Talk over problems or feelings with someone supportive and caring	36.1	80.3
Avoid isolating myself	24.6	77.8
Practice good sleep hygiene	50.8	77.4
Engage in moderate physical activity (e.g. cycling, walking)	62.3	77.2
Maintain a regular day–night rhythm	57.4	76.2
Spend time with pets or animals	29	75.5
Go outside for at least a short time each day	41.5	75
Have daily exposure to natural sunlight	55.7	74.5
Eat a healthy diet	65	73.9
Avoid activities that tend to cause stress or low mood	54.1	73.7
Ask my therapist for explanations about medication	18	72.7
Engage in leisure activities (e.g. reading, watching TV, cooking, traveling, driving)	78.9	71.5
Engage in activities that provide a sense of achievement	34.4	69.8
Let my family and friends know how I am feeling so that they are aware of my situation	44.8	69.5
Do something to care for my physical appearance	47.5	66.7
Socialize with positive people	27.9	64.7
Ask a trusted friend or relative to help me go out or participate in activities	29	64.2
Ensure I am awakened every morning	59	63.9
Take a shower every day	52.5	63.5
Limit the time I spend worrying	39.3	62.5
Ask for support at work	17.5	62.5
Take time for self-care and occasional indulgence	50.8	62.4
Do something I usually enjoy, even if I do not feel like it	54.6	61
Acknowledge that depression is an illness	51.4	60.6
Discuss depression with my partner or family	30.1	58.2
Avoid overeating	31.1	57.9
Take the signs of my depression seriously	52.5	57.3
Engage in structured meditation practices (e.g. yoga, mindfulness)	19.1	57.1
Stay involved in purposeful activities for at least a small part of each day	19.1	57.1
Do activities that distract me from negative thoughts	47.5	56.3
Seek contact with new people without obligations	22.4	53.7
Set realistic short-term goals	33.9	53.2
Set basic self-care goals for the start of each day	9.3	52.9
Find strategies to create pleasurable distractions	48.6	51.7
Learn relaxation methods (e.g. progressive muscle relaxation, breathing exercises)	20.2	51.4
Pay attention to my daily routines	29	50.9
Make a list of strategies that have worked in the past for depression and use them	12	50
Seek contact with peers who also have depression	12	50
Create a plan to address specific life problems contributing to my depression	26.8	49
Change negative aspects of my daily routines	22.4	48.8
Creat a timetable of activities	18	48.5
Recall positive memories	34.4	47.6
Try to avoid unnecessary problems	26.8	46.9
Make a to-do list and start working on it	38.2	45.7
Explore new hobbies	23.5	44.2
Keep a diary	16.4	43.3
Discuss changes in roles within my family or relationships	10.4	42.1
Meet up with people who are not aware of the depression	17.5	40.6
Overcome the tiredness associated with depression	30	33.3
Ask someone with lived experience of depression what was helpful for them	10.9	30
Make a list of challenges I have overcome in the past	7.7	28.6
Find information about depression	30.6	26.8
Make plans for the future	17.5	25
Keep a diary of enjoyable or meaningful experiences each week	8.7	25
Join a support group	9.3	23.5
Post on social media	17.5	21.9
Ask my family or friends to actively stay in contact with me	6	18.1
Explore my family background	9.3	5.9
